# Supplementary material for: Development of improved vaccine cell lines against rotavirus
Source: Sci Data. 2017 Mar 1;4:170021. doi: 10.1038/sdata.2017.21 (PMC5332008; doi:10.1038/sdata.2017.21)
Supplement: Supplementary file 1 [file sdata201721-isa1.zip]

Archive with 4 entries (4 files):
- i_Investigation.txt
- s_study_Tripp.txt
- a_primary_Tripp.txt
- a_deconvolution_Tripp.txt
