# Supplementary material for: Development of improved vaccine cell lines against rotavirus
Source: Sci Data. 2017 Mar 1;4:170021. doi: 10.1038/sdata.2017.21 (PMC5332008; doi:10.1038/sdata.2017.21)
Supplement: Supplementary file 1 [file sdata201721-isa1.zip › i_Investigation.txt]

# Investigation File generated for Scientific Data with Investigation File Authoring Tool version 0.1.0 on 03/02/2017 - This metadata file is CC0
ONTOLOGY SOURCE REFERENCE
Term Source Name	NCBITAXON	CLO	BAO	OBI	SO	VO	ERO
Term Source File	http://data.bioontology.org/ontologies/NCBITAXON	http://data.bioontology.org/ontologies/CLO	http://data.bioontology.org/ontologies/BAO	http://data.bioontology.org/ontologies/OBI	http://data.bioontology.org/ontologies/SO	http://data.bioontology.org/ontologies/VO	http://data.bioontology.org/ontologies/ERO
Term Source Version	2016AA	2.1.83	2.0	2014-08-18	unknown	Vision Release; 1.0.774	2013-08-02
Term Source Description	National Center for Biotechnology Information (NCBI) Organismal Classification	Cell Line Ontology	BioAssay Ontology	Ontology for Biomedical Investigations	Sequence Types and Features Ontology	Vaccine Ontology	Eagle-I Research Resource Ontology
INVESTIGATION
Investigation Identifier
Investigation Title
Investigation Description
Investigation Submission Date
Investigation Public Release Date
INVESTIGATION PUBLICATIONS
Investigation PubMed ID
Investigation Publication DOI
Investigation Publication Author List
Investigation Publication Title
Investigation Publication Status
Investigation Publication Status Term Accession Number
Investigation Publication Status Term Source REF
INVESTIGATION CONTACTS
Investigation Person Last Name
Investigation Person Mid Initials
Investigation Person First Name
Investigation Person Address
Investigation Person Phone
Investigation Person Fax
Investigation Person Email
Investigation Person Affiliation
Investigation Person Roles
Investigation Person Roles Term Accession Number
Investigation Person Roles Term Source REF
STUDY
Study Identifier	10.1038/sdata.2017.21
Study Title	Development of improved vaccine cell lines against rotavirus
Study Submission Date	18/07/2016
Study Public Release Date	01/03/2017
Study Description	http://www.nature.com/articles/sdata201721#abstract
Study File Name	s_study_Tripp.txt
Comment[Subject Keywords]	//;///;//;//
Comment[Manuscript Licence]	CC BY-4.0
Comment[Experimental Metadata Licence]	CC0
Comment[Supplementary Information File Name]	
Comment[Supplementary Information File Type]	x-zip-compressed
Comment[Supplementary Information File URL]	http://www.nature.com/articles/sdata201721#supplementary-information
Comment[Data Repository]	NCBI PubChem BioAssay;NCBI PubChem BioAssay
Comment[Data Record Accession]	1224833;1224832
Comment[Data Record URI]	https://pubchem.ncbi.nlm.nih.gov/bioassay/1224833;https://pubchem.ncbi.nlm.nih.gov/bioassay/1224832
STUDY DESIGN DESCRIPTORS
Study Design Type	screening campaign	strain comparison design
Study Design Type Term Accession Number	BAO:0000178	OBI:0001464
Study Design Type Term Source REF	BAO	OBI
STUDY PUBLICATIONS
Study PubMed ID
Study Publication DOI
Study Publication Author List
Study Publication Title
Study Publication Status
Study Publication Status Term Accession Number
Study Publication Status Term Source REF
STUDY FACTORS
Study Factor Name	target gene	RV strain
Study Factor Type	gene_silenced_by_RNA_interference	Rotavirus vaccine
Study Factor Type Term Accession Number	SO:0001224	VO:0000658
Study Factor Type Term Source REF	SO	VO
STUDY ASSAYS
Study Assay Measurement Type	viral genome replication	viral genome replication
Study Assay Measurement Type Term Accession Number	GO:0019079	GO:0019079
Study Assay Measurement Type Term Source REF	BAO	BAO
Study Assay Technology Type	virus plaque assay	enzyme-linked immunosorbent assay
Study Assay Technology Type Term Accession Number	ERO:0000337	OBI:0000661
Study Assay Technology Type Term Source REF	ERO	OBI
Study Assay Technology Platform	""	""
Study Assay File Name	a_primary_Tripp.txt	a_deconvolution_Tripp.txt
STUDY PROTOCOLS
Study Protocol Name	Cell culture and viral stocks	SiRNA Transfection	Elimination of false-positive hits	RV infection	IF ELISA	Data analysis	Deconvolution studies	Toxicity and cellular viability screening	qRT-PCR	CRISPR-Cas9
Study Protocol Type	cell culture	transfection	quality control	RNA virus infection	enzyme-linked immunosorbent assay	data transformation	sequence library deconvolution	in vitro cytotoxicity assay	real time reverse-transcription polymerase chain reaction  assay	CRISPR/Cas9
Study Protocol Type Term Accession Number	OBI:0001876	OBI:0001152	ERO:0001219	DOID:1301	OBI:0000661	OBI:0200000	OBI:0001966	ERO:0000687	OBI:0000911	""
Study Protocol Type Term Source REF	OBI	OBI	ERO	VO	OBI	OBI	OBI	ERO	OBI	""
Study Protocol Description										
Study Protocol URI	""	""	""	""	""	""	""	""	""	""
Study Protocol Version										
Study Protocol Parameters Name	""	""	""	""	""	""	""	""	""	""
Study Protocol Parameters Name Term Accession Number	""	""	""	""	""	""	""	""	""	""
Study Protocol Parameters Name Term Source REF	""	""	""	""	""	""	""	""	""	""
Study Protocol Components Name	""	""	""	""	""	""	""	""	""	""
Study Protocol Components Type	""	""	""	""	""	""	""	""	""	""
Study Protocol Components Type Term Accession Number	""	""	""	""	""	""	""	""	""	""
Study Protocol Components Type Term Source REF	""	""	""	""	""	""	""	""	""	""
STUDY CONTACTS
Study Person Last Name	Wu	Orr-Burks	Karpilow	Tripp
Study Person First Name	Weilin	Nichole	Jon	Ralph A.
Study Person Mid Initials				
Study Person Email	""	""	""	ratripp@uga.edu
Study Person Phone				
Study Person Fax				
Study Person Address				
Study Person Affiliation	Department of Infectious Diseases, College of Veterinary Medicine, University of Georgia, Athens, Georgia  30602, USA	Department of Infectious Diseases, College of Veterinary Medicine, University of Georgia, Athens, Georgia  30602, USA	Proventus Bio, 220 Riverbend Rd, Athens, Georgia 30602, USA	Department of Infectious Diseases, College of Veterinary Medicine, University of Georgia, Athens, Georgia  30602, USA
Study Person Roles				
Study Person Roles Term Accession Number				
Study Person Roles Term Source REF				
Comment[Study Person ORCID]				
Comment[Funder]				
Comment[FundRef ID]				
Comment[Funder Term Source REF]				
Comment[Grant Identifier]				
