# Supplementary material for: Development of improved vaccine cell lines against rotavirus
Source: Sci Data. 2017 Mar 1;4:170021. doi: 10.1038/sdata.2017.21 (PMC5332008; doi:10.1038/sdata.2017.21)
Supplement: Supplementary file 1 [file sdata201721-isa1.zip › s_study_Tripp.txt]

Source Name	Characteristics[organism]	Term Source REF	Term Accession Number	Characteristics[cell line]	Term Source REF	Term Accession Number	Protocol REF	Sample Name	Factor Value[target gene]	Factor Value[RV strain]
CDC, Atlanta	Rotavirus	NCBITAXON	NCBITaxon:10912	immortal vervet monkey cell line cell	CLO	CLO:0000532	Cell culture and viral stocks	transfected MA104 cells	genome wide screen	RV3-BB strain
Serum Institute of India	Rotavirus	NCBITAXON	NCBITaxon:10912	immortal vervet monkey kidney-derived cell line cell	CLO	CLO:0000533	Cell culture and viral stocks	transfected Vero cells	top hits from primary screen	RV3-BB strain, RotaTeq, CDC-10
