# Supplementary material for: Development of improved vaccine cell lines against rotavirus
Source: Sci Data. 2017 Mar 1;4:170021. doi: 10.1038/sdata.2017.21 (PMC5332008; doi:10.1038/sdata.2017.21)
Supplement: Supplementary file 1 [file sdata201721-isa1.zip › a_primary_Tripp.txt]

Sample Name	Protocol REF	Protocol REF	Protocol REF	Protocol REF	Protocol REF	Assay Name	Raw Data File	Comment[Data Repository]	Comment[Data Record Accession]	Comment[Data Record URI]	Factor Value[target gene]	Factor Value[RV strain]
transfected MA104 cells	SiRNA Transfection	Elimination of false-positive hits	RV infection	IF ELISA	Data analysis	primary screen	AID_1224833_datatable_all.csv	NCBI PubChem BioAssay	1224833	https://pubchem.ncbi.nlm.nih.gov/bioassay/1224833	genome wide screen	RV3-BB strain
