# Supplementary material for: Development of improved vaccine cell lines against rotavirus
Source: Sci Data. 2017 Mar 1;4:170021. doi: 10.1038/sdata.2017.21 (PMC5332008; doi:10.1038/sdata.2017.21)
Supplement: Supplementary file 1 [file sdata201721-isa1.zip › a_deconvolution_Tripp.txt]

Sample Name	Protocol REF	Comment[deconvoluted siRNA]	Comment[siRNA catalogue number]	Protocol REF	Protocol REF	Protocol REF	Protocol REF	Protocol REF	Protocol REF	Assay Name	Raw Data File	Comment[Data Repository]	Comment[Data Record Accession]	Comment[Data Record URI]	Factor Value[target gene]	Factor Value[RV strain]
transfected Vero cells	Deconvolution studies	NTC	D-001810-0X	Toxicity and cellular viability screening		RV infection	IF ELISA		Data analysis	D-001810-0X	AID_1224832_datatable_all.csv	NCBI PubChem BioAssay	1224832	https://pubchem.ncbi.nlm.nih.gov/bioassay/1224832	None	RV3-BB strain, RotaTeq, CDC-10
transfected Vero cells	Deconvolution studies	siRNA 1	J-012058-17	Toxicity and cellular viability screening	qRT-PCR	RV infection	IF ELISA	CRISPR-Cas9	Data analysis	J-012058-17	AID_1224832_datatable_all.csv	NCBI PubChem BioAssay	1224832	https://pubchem.ncbi.nlm.nih.gov/bioassay/1224832	NEU2	RV3-BB strain, RotaTeq, CDC-10
transfected Vero cells	Deconvolution studies	sIRNA 2	J-012058-18	Toxicity and cellular viability screening	qRT-PCR	RV infection	IF ELISA	CRISPR-Cas9	Data analysis	J-012058-18	AID_1224832_datatable_all.csv	NCBI PubChem BioAssay	1224832	https://pubchem.ncbi.nlm.nih.gov/bioassay/1224832	NEU2	RV3-BB strain, RotaTeq, CDC-10
transfected Vero cells	Deconvolution studies	siRNA 3	J-012058-19	Toxicity and cellular viability screening	qRT-PCR	RV infection	IF ELISA	CRISPR-Cas9	Data analysis	J-012058-19	AID_1224832_datatable_all.csv	NCBI PubChem BioAssay	1224832	https://pubchem.ncbi.nlm.nih.gov/bioassay/1224832	NEU2	RV3-BB strain, RotaTeq, CDC-10
transfected Vero cells	Deconvolution studies	siRNA 4	J-012058-20	Toxicity and cellular viability screening	qRT-PCR	RV infection	IF ELISA	CRISPR-Cas9	Data analysis	J-012058-20	AID_1224832_datatable_all.csv	NCBI PubChem BioAssay	1224832	https://pubchem.ncbi.nlm.nih.gov/bioassay/1224832	NEU2	RV3-BB strain, RotaTeq, CDC-10
transfected Vero cells	Deconvolution studies	siRNA 1	J-017635-13	Toxicity and cellular viability screening	qRT-PCR	RV infection	IF ELISA	CRISPR-Cas9	Data analysis	J-017635-13	AID_1224832_datatable_all.csv	NCBI PubChem BioAssay	1224832	https://pubchem.ncbi.nlm.nih.gov/bioassay/1224832	NAT9	RV3-BB strain, RotaTeq, CDC-10
transfected Vero cells	Deconvolution studies	sIRNA 2	J-017635-14	Toxicity and cellular viability screening	qRT-PCR	RV infection	IF ELISA	CRISPR-Cas9	Data analysis	J-017635-14	AID_1224832_datatable_all.csv	NCBI PubChem BioAssay	1224832	https://pubchem.ncbi.nlm.nih.gov/bioassay/1224832	NAT9	RV3-BB strain, RotaTeq, CDC-10
transfected Vero cells	Deconvolution studies	siRNA 3	J-017635-15	Toxicity and cellular viability screening	qRT-PCR	RV infection	IF ELISA	CRISPR-Cas9	Data analysis	J-017635-15	AID_1224832_datatable_all.csv	NCBI PubChem BioAssay	1224832	https://pubchem.ncbi.nlm.nih.gov/bioassay/1224832	NAT9	RV3-BB strain, RotaTeq, CDC-10
transfected Vero cells	Deconvolution studies	siRNA 4	J-017635-16	Toxicity and cellular viability screening	qRT-PCR	RV infection	IF ELISA	CRISPR-Cas9	Data analysis	J-017635-16	AID_1224832_datatable_all.csv	NCBI PubChem BioAssay	1224832	https://pubchem.ncbi.nlm.nih.gov/bioassay/1224832	NAT9	RV3-BB strain, RotaTeq, CDC-10
transfected Vero cells	Deconvolution studies	siRNA 1	J-007346-13	Toxicity and cellular viability screening	qRT-PCR	RV infection	IF ELISA	CRISPR-Cas9	Data analysis	J-007346-13	AID_1224832_datatable_all.csv	NCBI PubChem BioAssay	1224832	https://pubchem.ncbi.nlm.nih.gov/bioassay/1224832	SVOPL	RV3-BB strain, RotaTeq, CDC-10
transfected Vero cells	Deconvolution studies	sIRNA 2	J-007346-14	Toxicity and cellular viability screening	qRT-PCR	RV infection	IF ELISA	CRISPR-Cas9	Data analysis	J-007346-14	AID_1224832_datatable_all.csv	NCBI PubChem BioAssay	1224832	https://pubchem.ncbi.nlm.nih.gov/bioassay/1224832	SVOPL	RV3-BB strain, RotaTeq, CDC-10
transfected Vero cells	Deconvolution studies	siRNA 3	J-007346-15	Toxicity and cellular viability screening	qRT-PCR	RV infection	IF ELISA	CRISPR-Cas9	Data analysis	J-007346-15	AID_1224832_datatable_all.csv	NCBI PubChem BioAssay	1224832	https://pubchem.ncbi.nlm.nih.gov/bioassay/1224832	SVOPL	RV3-BB strain, RotaTeq, CDC-10
transfected Vero cells	Deconvolution studies	siRNA 4	J-007346-16	Toxicity and cellular viability screening	qRT-PCR	RV infection	IF ELISA	CRISPR-Cas9	Data analysis	J-007346-16	AID_1224832_datatable_all.csv	NCBI PubChem BioAssay	1224832	https://pubchem.ncbi.nlm.nih.gov/bioassay/1224832	SVOPL	RV3-BB strain, RotaTeq, CDC-10
transfected Vero cells	Deconvolution studies	siRNA 1	J-022565-18	Toxicity and cellular viability screening	qRT-PCR	RV infection	IF ELISA	CRISPR-Cas9	Data analysis	J-022565-18	AID_1224832_datatable_all.csv	NCBI PubChem BioAssay	1224832	https://pubchem.ncbi.nlm.nih.gov/bioassay/1224832	COQ9	RV3-BB strain, RotaTeq, CDC-10
transfected Vero cells	Deconvolution studies	sIRNA 2	J-022565-19	Toxicity and cellular viability screening	qRT-PCR	RV infection	IF ELISA	CRISPR-Cas9	Data analysis	J-022565-19	AID_1224832_datatable_all.csv	NCBI PubChem BioAssay	1224832	https://pubchem.ncbi.nlm.nih.gov/bioassay/1224832	COQ9	RV3-BB strain, RotaTeq, CDC-10
transfected Vero cells	Deconvolution studies	siRNA 3	J-022565-20	Toxicity and cellular viability screening	qRT-PCR	RV infection	IF ELISA	CRISPR-Cas9	Data analysis	J-022565-20	AID_1224832_datatable_all.csv	NCBI PubChem BioAssay	1224832	https://pubchem.ncbi.nlm.nih.gov/bioassay/1224832	COQ9	RV3-BB strain, RotaTeq, CDC-10
transfected Vero cells	Deconvolution studies	siRNA 4	J-022565-21	Toxicity and cellular viability screening	qRT-PCR	RV infection	IF ELISA	CRISPR-Cas9	Data analysis	J-022565-21	AID_1224832_datatable_all.csv	NCBI PubChem BioAssay	1224832	https://pubchem.ncbi.nlm.nih.gov/bioassay/1224832	COQ9	RV3-BB strain, RotaTeq, CDC-10
transfected Vero cells	Deconvolution studies	siRNA 1	J-016044-09	Toxicity and cellular viability screening	qRT-PCR	RV infection	IF ELISA	CRISPR-Cas9	Data analysis	J-016044-09	AID_1224832_datatable_all.csv	NCBI PubChem BioAssay	1224832	https://pubchem.ncbi.nlm.nih.gov/bioassay/1224832	NDUFA9	RV3-BB strain, RotaTeq, CDC-10
transfected Vero cells	Deconvolution studies	sIRNA 2	J-016044-10	Toxicity and cellular viability screening	qRT-PCR	RV infection	IF ELISA	CRISPR-Cas9	Data analysis	J-016044-10	AID_1224832_datatable_all.csv	NCBI PubChem BioAssay	1224832	https://pubchem.ncbi.nlm.nih.gov/bioassay/1224832	NDUFA9	RV3-BB strain, RotaTeq, CDC-10
transfected Vero cells	Deconvolution studies	siRNA 3	J-016044-11	Toxicity and cellular viability screening	qRT-PCR	RV infection	IF ELISA	CRISPR-Cas9	Data analysis	J-016044-11	AID_1224832_datatable_all.csv	NCBI PubChem BioAssay	1224832	https://pubchem.ncbi.nlm.nih.gov/bioassay/1224832	NDUFA9	RV3-BB strain, RotaTeq, CDC-10
transfected Vero cells	Deconvolution studies	siRNA 4	J-016044-12	Toxicity and cellular viability screening	qRT-PCR	RV infection	IF ELISA	CRISPR-Cas9	Data analysis	J-016044-12	AID_1224832_datatable_all.csv	NCBI PubChem BioAssay	1224832	https://pubchem.ncbi.nlm.nih.gov/bioassay/1224832	NDUFA9	RV3-BB strain, RotaTeq, CDC-10
transfected Vero cells	Deconvolution studies	siRNA 1	J-017166-05	Toxicity and cellular viability screening	qRT-PCR	RV infection	IF ELISA	CRISPR-Cas9	Data analysis	J-017166-05	AID_1224832_datatable_all.csv	NCBI PubChem BioAssay	1224832	https://pubchem.ncbi.nlm.nih.gov/bioassay/1224832	RAD51AP1	RV3-BB strain, RotaTeq, CDC-10
transfected Vero cells	Deconvolution studies	sIRNA 2	J-017166-06	Toxicity and cellular viability screening	qRT-PCR	RV infection	IF ELISA	CRISPR-Cas9	Data analysis	J-017166-06	AID_1224832_datatable_all.csv	NCBI PubChem BioAssay	1224832	https://pubchem.ncbi.nlm.nih.gov/bioassay/1224832	RAD51AP1	RV3-BB strain, RotaTeq, CDC-10
transfected Vero cells	Deconvolution studies	siRNA 3	J-017166-07	Toxicity and cellular viability screening	qRT-PCR	RV infection	IF ELISA	CRISPR-Cas9	Data analysis	J-017166-07	AID_1224832_datatable_all.csv	NCBI PubChem BioAssay	1224832	https://pubchem.ncbi.nlm.nih.gov/bioassay/1224832	RAD51AP1	RV3-BB strain, RotaTeq, CDC-10
transfected Vero cells	Deconvolution studies	siRNA 4	J-017166-08	Toxicity and cellular viability screening	qRT-PCR	RV infection	IF ELISA	CRISPR-Cas9	Data analysis	J-017166-08	AID_1224832_datatable_all.csv	NCBI PubChem BioAssay	1224832	https://pubchem.ncbi.nlm.nih.gov/bioassay/1224832	RAD51AP1	RV3-BB strain, RotaTeq, CDC-10
transfected Vero cells	Deconvolution studies	siRNA 1	J-021429-09	Toxicity and cellular viability screening		RV infection	IF ELISA		Data analysis	J-021429-09	AID_1224832_datatable_all.csv	NCBI PubChem BioAssay	1224832	https://pubchem.ncbi.nlm.nih.gov/bioassay/1224832	COX20	RV3-BB strain, RotaTeq, CDC-10
transfected Vero cells	Deconvolution studies	sIRNA 2	J-021429-10	Toxicity and cellular viability screening		RV infection	IF ELISA		Data analysis	J-021429-10	AID_1224832_datatable_all.csv	NCBI PubChem BioAssay	1224832	https://pubchem.ncbi.nlm.nih.gov/bioassay/1224832	COX20	RV3-BB strain, RotaTeq, CDC-10
transfected Vero cells	Deconvolution studies	siRNA 3	J-021429-11	Toxicity and cellular viability screening		RV infection	IF ELISA		Data analysis	J-021429-11	AID_1224832_datatable_all.csv	NCBI PubChem BioAssay	1224832	https://pubchem.ncbi.nlm.nih.gov/bioassay/1224832	COX20	RV3-BB strain, RotaTeq, CDC-10
transfected Vero cells	Deconvolution studies	siRNA 4	J-021429-12	Toxicity and cellular viability screening		RV infection	IF ELISA		Data analysis	J-021429-12	AID_1224832_datatable_all.csv	NCBI PubChem BioAssay	1224832	https://pubchem.ncbi.nlm.nih.gov/bioassay/1224832	COX20	RV3-BB strain, RotaTeq, CDC-10
transfected Vero cells	Deconvolution studies	siRNA 1	J-003594-11	Toxicity and cellular viability screening		RV infection	IF ELISA		Data analysis	J-003594-11	AID_1224832_datatable_all.csv	NCBI PubChem BioAssay	1224832	https://pubchem.ncbi.nlm.nih.gov/bioassay/1224832	MAPK6	RV3-BB strain, RotaTeq, CDC-10
transfected Vero cells	Deconvolution studies	sIRNA 2	J-003594-12	Toxicity and cellular viability screening		RV infection	IF ELISA		Data analysis	J-003594-12	AID_1224832_datatable_all.csv	NCBI PubChem BioAssay	1224832	https://pubchem.ncbi.nlm.nih.gov/bioassay/1224832	MAPK6	RV3-BB strain, RotaTeq, CDC-10
transfected Vero cells	Deconvolution studies	siRNA 3	J-003594-13	Toxicity and cellular viability screening		RV infection	IF ELISA		Data analysis	J-003594-13	AID_1224832_datatable_all.csv	NCBI PubChem BioAssay	1224832	https://pubchem.ncbi.nlm.nih.gov/bioassay/1224832	MAPK6	RV3-BB strain, RotaTeq, CDC-10
transfected Vero cells	Deconvolution studies	siRNA 4	J-003594-14	Toxicity and cellular viability screening		RV infection	IF ELISA		Data analysis	J-003594-14	AID_1224832_datatable_all.csv	NCBI PubChem BioAssay	1224832	https://pubchem.ncbi.nlm.nih.gov/bioassay/1224832	MAPK6	RV3-BB strain, RotaTeq, CDC-10
transfected Vero cells	Deconvolution studies	siRNA 1	J-031771-09	Toxicity and cellular viability screening	qRT-PCR	RV infection	IF ELISA	CRISPR-Cas9	Data analysis	J-031771-09	AID_1224832_datatable_all.csv	NCBI PubChem BioAssay	1224832	https://pubchem.ncbi.nlm.nih.gov/bioassay/1224832	WDR62	RV3-BB strain, RotaTeq, CDC-10
transfected Vero cells	Deconvolution studies	sIRNA 2	J-031771-10	Toxicity and cellular viability screening	qRT-PCR	RV infection	IF ELISA	CRISPR-Cas9	Data analysis	J-031771-10	AID_1224832_datatable_all.csv	NCBI PubChem BioAssay	1224832	https://pubchem.ncbi.nlm.nih.gov/bioassay/1224832	WDR62	RV3-BB strain, RotaTeq, CDC-10
transfected Vero cells	Deconvolution studies	siRNA 3	J-031771-11	Toxicity and cellular viability screening	qRT-PCR	RV infection	IF ELISA	CRISPR-Cas9	Data analysis	J-031771-11	AID_1224832_datatable_all.csv	NCBI PubChem BioAssay	1224832	https://pubchem.ncbi.nlm.nih.gov/bioassay/1224832	WDR62	RV3-BB strain, RotaTeq, CDC-10
transfected Vero cells	Deconvolution studies	siRNA 4	J-031771-12	Toxicity and cellular viability screening	qRT-PCR	RV infection	IF ELISA	CRISPR-Cas9	Data analysis	J-031771-12	AID_1224832_datatable_all.csv	NCBI PubChem BioAssay	1224832	https://pubchem.ncbi.nlm.nih.gov/bioassay/1224832	WDR62	RV3-BB strain, RotaTeq, CDC-10
transfected Vero cells	Deconvolution studies	siRNA 1	J-015997-09	Toxicity and cellular viability screening	qRT-PCR	RV infection	IF ELISA	CRISPR-Cas9	Data analysis	J-015997-09	AID_1224832_datatable_all.csv	NCBI PubChem BioAssay	1224832	https://pubchem.ncbi.nlm.nih.gov/bioassay/1224832	LRGUK	RV3-BB strain, RotaTeq, CDC-10
transfected Vero cells	Deconvolution studies	sIRNA 2	J-015997-10	Toxicity and cellular viability screening	qRT-PCR	RV infection	IF ELISA	CRISPR-Cas9	Data analysis	J-015997-10	AID_1224832_datatable_all.csv	NCBI PubChem BioAssay	1224832	https://pubchem.ncbi.nlm.nih.gov/bioassay/1224832	LRGUK	RV3-BB strain, RotaTeq, CDC-10
transfected Vero cells	Deconvolution studies	siRNA 3	J-015997-11	Toxicity and cellular viability screening	qRT-PCR	RV infection	IF ELISA	CRISPR-Cas9	Data analysis	J-015997-11	AID_1224832_datatable_all.csv	NCBI PubChem BioAssay	1224832	https://pubchem.ncbi.nlm.nih.gov/bioassay/1224832	LRGUK	RV3-BB strain, RotaTeq, CDC-10
transfected Vero cells	Deconvolution studies	siRNA 4	J-015997-12	Toxicity and cellular viability screening	qRT-PCR	RV infection	IF ELISA	CRISPR-Cas9	Data analysis	J-015997-12	AID_1224832_datatable_all.csv	NCBI PubChem BioAssay	1224832	https://pubchem.ncbi.nlm.nih.gov/bioassay/1224832	LRGUK	RV3-BB strain, RotaTeq, CDC-10
transfected Vero cells	Deconvolution studies	siRNA 1	J-003240-10	Toxicity and cellular viability screening	qRT-PCR	RV infection	IF ELISA	CRISPR-Cas9	Data analysis	J-003240-10	AID_1224832_datatable_all.csv	NCBI PubChem BioAssay	1224832	https://pubchem.ncbi.nlm.nih.gov/bioassay/1224832	CDK6	RV3-BB strain, RotaTeq, CDC-10
transfected Vero cells	Deconvolution studies	siRNA 2	J-003240-11	Toxicity and cellular viability screening	qRT-PCR	RV infection	IF ELISA	CRISPR-Cas9	Data analysis	J-003240-11	AID_1224832_datatable_all.csv	NCBI PubChem BioAssay	1224832	https://pubchem.ncbi.nlm.nih.gov/bioassay/1224832	CDK6	RV3-BB strain, RotaTeq, CDC-10
transfected Vero cells	Deconvolution studies	siRNA 3	J-003240-12	Toxicity and cellular viability screening	qRT-PCR	RV infection	IF ELISA	CRISPR-Cas9	Data analysis	J-003240-12	AID_1224832_datatable_all.csv	NCBI PubChem BioAssay	1224832	https://pubchem.ncbi.nlm.nih.gov/bioassay/1224832	CDK6	RV3-BB strain, RotaTeq, CDC-10
transfected Vero cells	Deconvolution studies	siRNA 4	J-003240-13	Toxicity and cellular viability screening	qRT-PCR	RV infection	IF ELISA	CRISPR-Cas9	Data analysis	J-003240-13	AID_1224832_datatable_all.csv	NCBI PubChem BioAssay	1224832	https://pubchem.ncbi.nlm.nih.gov/bioassay/1224832	CDK6	RV3-BB strain, RotaTeq, CDC-10
transfected Vero cells	Deconvolution studies	siRNA 1	J-031251-05	Toxicity and cellular viability screening		RV infection	IF ELISA		Data analysis	J-031251-05	AID_1224832_datatable_all.csv	NCBI PubChem BioAssay	1224832	https://pubchem.ncbi.nlm.nih.gov/bioassay/1224832	KIAA1683	RV3-BB strain, RotaTeq, CDC-10
transfected Vero cells	Deconvolution studies	siRNA 2	J-031251-06	Toxicity and cellular viability screening		RV infection	IF ELISA		Data analysis	J-031251-06	AID_1224832_datatable_all.csv	NCBI PubChem BioAssay	1224832	https://pubchem.ncbi.nlm.nih.gov/bioassay/1224832	KIAA1683	RV3-BB strain, RotaTeq, CDC-10
transfected Vero cells	Deconvolution studies	siRNA 3	J-031251-07	Toxicity and cellular viability screening		RV infection	IF ELISA		Data analysis	J-031251-07	AID_1224832_datatable_all.csv	NCBI PubChem BioAssay	1224832	https://pubchem.ncbi.nlm.nih.gov/bioassay/1224832	KIAA1683	RV3-BB strain, RotaTeq, CDC-10
transfected Vero cells	Deconvolution studies	siRNA 4	J-031251-08	Toxicity and cellular viability screening		RV infection	IF ELISA		Data analysis	J-031251-08	AID_1224832_datatable_all.csv	NCBI PubChem BioAssay	1224832	https://pubchem.ncbi.nlm.nih.gov/bioassay/1224832	KIAA1683	RV3-BB strain, RotaTeq, CDC-10
transfected Vero cells	Deconvolution studies	siRNA 1	J-020092-09	Toxicity and cellular viability screening		RV infection	IF ELISA		Data analysis	J-020092-09	AID_1224832_datatable_all.csv	NCBI PubChem BioAssay	1224832	https://pubchem.ncbi.nlm.nih.gov/bioassay/1224832	CRISP3	RV3-BB strain, RotaTeq, CDC-10
transfected Vero cells	Deconvolution studies	siRNA 2	J-020092-10	Toxicity and cellular viability screening		RV infection	IF ELISA		Data analysis	J-020092-10	AID_1224832_datatable_all.csv	NCBI PubChem BioAssay	1224832	https://pubchem.ncbi.nlm.nih.gov/bioassay/1224832	CRISP3	RV3-BB strain, RotaTeq, CDC-10
transfected Vero cells	Deconvolution studies	siRNA 3	J-020092-11	Toxicity and cellular viability screening		RV infection	IF ELISA		Data analysis	J-020092-11	AID_1224832_datatable_all.csv	NCBI PubChem BioAssay	1224832	https://pubchem.ncbi.nlm.nih.gov/bioassay/1224832	CRISP3	RV3-BB strain, RotaTeq, CDC-10
transfected Vero cells	Deconvolution studies	siRNA 4	J-020092-12	Toxicity and cellular viability screening		RV infection	IF ELISA		Data analysis	J-020092-12	AID_1224832_datatable_all.csv	NCBI PubChem BioAssay	1224832	https://pubchem.ncbi.nlm.nih.gov/bioassay/1224832	CRISP3	RV3-BB strain, RotaTeq, CDC-10
transfected Vero cells	Deconvolution studies	siRNA 1	J-005624-05	Toxicity and cellular viability screening		RV infection	IF ELISA		Data analysis	J-005624-05	AID_1224832_datatable_all.csv	NCBI PubChem BioAssay	1224832	https://pubchem.ncbi.nlm.nih.gov/bioassay/1224832	GRPR	RV3-BB strain, RotaTeq, CDC-10
transfected Vero cells	Deconvolution studies	siRNA 2	J-005624-06	Toxicity and cellular viability screening		RV infection	IF ELISA		Data analysis	J-005624-06	AID_1224832_datatable_all.csv	NCBI PubChem BioAssay	1224832	https://pubchem.ncbi.nlm.nih.gov/bioassay/1224832	GRPR	RV3-BB strain, RotaTeq, CDC-10
transfected Vero cells	Deconvolution studies	siRNA 3	J-005624-07	Toxicity and cellular viability screening		RV infection	IF ELISA		Data analysis	J-005624-07	AID_1224832_datatable_all.csv	NCBI PubChem BioAssay	1224832	https://pubchem.ncbi.nlm.nih.gov/bioassay/1224832	GRPR	RV3-BB strain, RotaTeq, CDC-10
transfected Vero cells	Deconvolution studies	siRNA 4	J-005624-08	Toxicity and cellular viability screening		RV infection	IF ELISA		Data analysis	J-005624-08	AID_1224832_datatable_all.csv	NCBI PubChem BioAssay	1224832	https://pubchem.ncbi.nlm.nih.gov/bioassay/1224832	GRPR	RV3-BB strain, RotaTeq, CDC-10
transfected Vero cells	Deconvolution studies	siRNA 1	J-016561-09	Toxicity and cellular viability screening		RV infection	IF ELISA		Data analysis	J-016561-09	AID_1224832_datatable_all.csv	NCBI PubChem BioAssay	1224832	https://pubchem.ncbi.nlm.nih.gov/bioassay/1224832	DPH7	RV3-BB strain, RotaTeq, CDC-10
transfected Vero cells	Deconvolution studies	siRNA 2	J-016561-10	Toxicity and cellular viability screening		RV infection	IF ELISA		Data analysis	J-016561-10	AID_1224832_datatable_all.csv	NCBI PubChem BioAssay	1224832	https://pubchem.ncbi.nlm.nih.gov/bioassay/1224832	DPH7	RV3-BB strain, RotaTeq, CDC-10
transfected Vero cells	Deconvolution studies	siRNA 3	J-016561-11	Toxicity and cellular viability screening		RV infection	IF ELISA		Data analysis	J-016561-11	AID_1224832_datatable_all.csv	NCBI PubChem BioAssay	1224832	https://pubchem.ncbi.nlm.nih.gov/bioassay/1224832	DPH7	RV3-BB strain, RotaTeq, CDC-10
transfected Vero cells	Deconvolution studies	siRNA 4	J-016561-12	Toxicity and cellular viability screening		RV infection	IF ELISA		Data analysis	J-016561-12	AID_1224832_datatable_all.csv	NCBI PubChem BioAssay	1224832	https://pubchem.ncbi.nlm.nih.gov/bioassay/1224832	DPH7	RV3-BB strain, RotaTeq, CDC-10
transfected Vero cells	Deconvolution studies	siRNA 1	J-020841-17	Toxicity and cellular viability screening		RV infection	IF ELISA		Data analysis	J-020841-17	AID_1224832_datatable_all.csv	NCBI PubChem BioAssay	1224832	https://pubchem.ncbi.nlm.nih.gov/bioassay/1224832	GEMIN8	RV3-BB strain, RotaTeq, CDC-10
transfected Vero cells	Deconvolution studies	siRNA 2	J-020841-18	Toxicity and cellular viability screening		RV infection	IF ELISA		Data analysis	J-020841-18	AID_1224832_datatable_all.csv	NCBI PubChem BioAssay	1224832	https://pubchem.ncbi.nlm.nih.gov/bioassay/1224832	GEMIN8	RV3-BB strain, RotaTeq, CDC-10
transfected Vero cells	Deconvolution studies	siRNA 3	J-020841-19	Toxicity and cellular viability screening		RV infection	IF ELISA		Data analysis	J-020841-19	AID_1224832_datatable_all.csv	NCBI PubChem BioAssay	1224832	https://pubchem.ncbi.nlm.nih.gov/bioassay/1224832	GEMIN8	RV3-BB strain, RotaTeq, CDC-10
transfected Vero cells	Deconvolution studies	siRNA 4	J-020841-20	Toxicity and cellular viability screening		RV infection	IF ELISA		Data analysis	J-020841-20	AID_1224832_datatable_all.csv	NCBI PubChem BioAssay	1224832	https://pubchem.ncbi.nlm.nih.gov/bioassay/1224832	GEMIN8	RV3-BB strain, RotaTeq, CDC-10
transfected Vero cells	Deconvolution studies	siRNA 1	J-014068-17	Toxicity and cellular viability screening		RV infection	IF ELISA		Data analysis	J-014068-17	AID_1224832_datatable_all.csv	NCBI PubChem BioAssay	1224832	https://pubchem.ncbi.nlm.nih.gov/bioassay/1224832	KIAA1407	RV3-BB strain, RotaTeq, CDC-10
transfected Vero cells	Deconvolution studies	siRNA 2	J-014068-18	Toxicity and cellular viability screening		RV infection	IF ELISA		Data analysis	J-014068-18	AID_1224832_datatable_all.csv	NCBI PubChem BioAssay	1224832	https://pubchem.ncbi.nlm.nih.gov/bioassay/1224832	KIAA1407	RV3-BB strain, RotaTeq, CDC-10
transfected Vero cells	Deconvolution studies	siRNA 3	J-014068-19	Toxicity and cellular viability screening		RV infection	IF ELISA		Data analysis	J-014068-19	AID_1224832_datatable_all.csv	NCBI PubChem BioAssay	1224832	https://pubchem.ncbi.nlm.nih.gov/bioassay/1224832	KIAA1407	RV3-BB strain, RotaTeq, CDC-10
transfected Vero cells	Deconvolution studies	siRNA 4	J-014068-20	Toxicity and cellular viability screening		RV infection	IF ELISA		Data analysis	J-014068-20	AID_1224832_datatable_all.csv	NCBI PubChem BioAssay	1224832	https://pubchem.ncbi.nlm.nih.gov/bioassay/1224832	KIAA1407	RV3-BB strain, RotaTeq, CDC-10
transfected Vero cells	Deconvolution studies	siRNA 1	J-011104-05	Toxicity and cellular viability screening		RV infection	IF ELISA		Data analysis	J-011104-05	AID_1224832_datatable_all.csv	NCBI PubChem BioAssay	1224832	https://pubchem.ncbi.nlm.nih.gov/bioassay/1224832	RFXAP	RV3-BB strain, RotaTeq, CDC-10
transfected Vero cells	Deconvolution studies	siRNA 2	J-011104-06	Toxicity and cellular viability screening		RV infection	IF ELISA		Data analysis	J-011104-06	AID_1224832_datatable_all.csv	NCBI PubChem BioAssay	1224832	https://pubchem.ncbi.nlm.nih.gov/bioassay/1224832	RFXAP	RV3-BB strain, RotaTeq, CDC-10
transfected Vero cells	Deconvolution studies	siRNA 3	J-011104-07	Toxicity and cellular viability screening		RV infection	IF ELISA		Data analysis	J-011104-07	AID_1224832_datatable_all.csv	NCBI PubChem BioAssay	1224832	https://pubchem.ncbi.nlm.nih.gov/bioassay/1224832	RFXAP	RV3-BB strain, RotaTeq, CDC-10
transfected Vero cells	Deconvolution studies	siRNA 4	J-011104-08	Toxicity and cellular viability screening		RV infection	IF ELISA		Data analysis	J-011104-08	AID_1224832_datatable_all.csv	NCBI PubChem BioAssay	1224832	https://pubchem.ncbi.nlm.nih.gov/bioassay/1224832	RFXAP	RV3-BB strain, RotaTeq, CDC-10
transfected Vero cells	Deconvolution studies	siRNA 1	J-010431-05	Toxicity and cellular viability screening		RV infection	IF ELISA		Data analysis	J-010431-05	AID_1224832_datatable_all.csv	NCBI PubChem BioAssay	1224832	https://pubchem.ncbi.nlm.nih.gov/bioassay/1224832	SMARCA4	RV3-BB strain, RotaTeq, CDC-10
transfected Vero cells	Deconvolution studies	siRNA 2	J-010431-06	Toxicity and cellular viability screening		RV infection	IF ELISA		Data analysis	J-010431-06	AID_1224832_datatable_all.csv	NCBI PubChem BioAssay	1224832	https://pubchem.ncbi.nlm.nih.gov/bioassay/1224832	SMARCA4	RV3-BB strain, RotaTeq, CDC-10
transfected Vero cells	Deconvolution studies	siRNA 3	J-010431-07	Toxicity and cellular viability screening		RV infection	IF ELISA		Data analysis	J-010431-07	AID_1224832_datatable_all.csv	NCBI PubChem BioAssay	1224832	https://pubchem.ncbi.nlm.nih.gov/bioassay/1224832	SMARCA4	RV3-BB strain, RotaTeq, CDC-10
transfected Vero cells	Deconvolution studies	siRNA 4	J-010431-08	Toxicity and cellular viability screening		RV infection	IF ELISA		Data analysis	J-010431-08	AID_1224832_datatable_all.csv	NCBI PubChem BioAssay	1224832	https://pubchem.ncbi.nlm.nih.gov/bioassay/1224832	SMARCA4	RV3-BB strain, RotaTeq, CDC-10
transfected Vero cells	Deconvolution studies	siRNA 1	J-026312-17	Toxicity and cellular viability screening		RV infection	IF ELISA		Data analysis	J-026312-17	AID_1224832_datatable_all.csv	NCBI PubChem BioAssay	1224832	https://pubchem.ncbi.nlm.nih.gov/bioassay/1224832	CFAP58	RV3-BB strain, RotaTeq, CDC-10
transfected Vero cells	Deconvolution studies	siRNA 2	J-026312-18	Toxicity and cellular viability screening		RV infection	IF ELISA		Data analysis	J-026312-18	AID_1224832_datatable_all.csv	NCBI PubChem BioAssay	1224832	https://pubchem.ncbi.nlm.nih.gov/bioassay/1224832	CFAP58	RV3-BB strain, RotaTeq, CDC-10
transfected Vero cells	Deconvolution studies	siRNA 3	J-026312-19	Toxicity and cellular viability screening		RV infection	IF ELISA		Data analysis	J-026312-19	AID_1224832_datatable_all.csv	NCBI PubChem BioAssay	1224832	https://pubchem.ncbi.nlm.nih.gov/bioassay/1224832	CFAP58	RV3-BB strain, RotaTeq, CDC-10
transfected Vero cells	Deconvolution studies	siRNA 4	J-026312-20	Toxicity and cellular viability screening		RV infection	IF ELISA		Data analysis	J-026312-20	AID_1224832_datatable_all.csv	NCBI PubChem BioAssay	1224832	https://pubchem.ncbi.nlm.nih.gov/bioassay/1224832	CFAP58	RV3-BB strain, RotaTeq, CDC-10
